# Supplementary material for: Can Ivermectin kill Sarcoptes scabiei during the molting process?
Source: PLoS Negl Trop Dis. 2023 May 17;17(5):e0011337. doi: 10.1371/journal.pntd.0011337 (PMC10228789; doi:10.1371/journal.pntd.0011337)
Supplement: S1 Table — (XLSX) [file pntd.0011337.s002.xlsx]

## Sheet: Molting process
Molting time of Sarcoptes mites（h）
larvae/protonymphs			male (including protonymphs/tritonnymphs and tritonnymphs/males)			female (including protonymphs/tritonymphs and tritonymphs/females)
1			4			3
2			6			4
3			7			5
3			8			5
3			10			5
4			11			5
6			11			6
6			13			6
6			14			6
7			14			7
8			15			7
8			15			7
9			15			8
9			16			8
10			17			8
10			18			9
10			18			9
10			19			9
10			19			9
11			21			9
11			21			9
11			21			9
11			22			9
11			23			9
11			23			9
11			24			10
12			24			11
13			25			11
13			27			11
14			28			11
15			30			12
15			30			12
16						12
16						12
16						12
16						12
16						12
17						12
17						13
17						13
18						13
18						13
19						13
19						14
19						14
21						14
21						15
21						15
22						15
23						15
24						15
						15
						15
						15
						16
						16
						16
						17
						17
						17
						17
						17
						17
						17
						18
						18
						18
						18
						18
						18
						18
						19
						19
						19
						19
						19
						19
						20
						20
						20
						20
						20
						20
						21
						21
						21
						21
						22
						22
						22
						22
						22
						22
						22
						22
						22
						22
						22
						23
						23
						23
						23
						24
						24
						24
						24

## Sheet: Ivermectin activity
Assessment of ivermectin activity
No.of female mite	Concentration of ivermectin	0.5h (dead)	1h	1.5h	2h
10	0.1mg/mL	2	6	9	10
10	0.1mg/mL	1	7	8	10
10	0.1mg/mL	3	8	10	10
10	0.1mg/mL	3	8	9	10
10	0.1mg/mL	2	7	10	10
50 (sum up)	0.1mg/mL	11	36	46	50
No.of female mite	Concentration of ivermectin	1h	2h	3h	4h	5h	6h	7h
10	0.05mg/mL	1	2	4	4	7	8	10
10	0.05mg/mL	1	4	4	6	8	8	10
10	0.05mg/mL	1	2	5	7	8	8	10
10	0.05mg/mL	1	5	3	8	9	9	10
10	0.05mg/mL	0	2	5	6	8	9	10
50 (sum up)	0.05mg/mL	4	15	21	31	40	42	50
No.of female mite	Concentration of ivermectin	1h	2h	4h	6h	8h	10h	12h	14h	15h	16h	24h
10	0.01mg/mL	0	1	4	6	7	8	8	9	10	10
10	0.01mg/mL	1	1	3	4	5	7	8	9	9	10
10	0.01mg/mL	0	0	2	2	4	5	7	8	9	10
10	0.01mg/mL	0	1	4	5	6	7	8	9	10	10
10	0.01mg/mL	0	0	1	3	5	6	9	10	10	10
50 (sum up)	0.01mg/mL	1	3	14	20	27	33	40	45	48	50
10 (control)	10%MTC	0	0	0	0	0	0	0	0	0	0	0
2h exposure
No.of molting mite	Concentration of ivermectin	48h (molted)
10	0.1mg/mL	4
10	0.1mg/mL	2
10	0.1mg/mL	3
10	0.1mg/mL	3
10	0.1mg/mL	4
50 (sum up)	0.1mg/mL	16
7h exposure
No.of molting mite	Concentration of ivermectin	48h (molted)
10	0.05mg/mL	4
10	0.05mg/mL	3
10	0.05mg/mL	4
10	0.05mg/mL	5
10	0.05mg/mL	2
50 (sum up)	0.05mg/mL	18
10 (control)	10%MTC	9
